# Supplementary material for: Shikonin induces apoptosis and autophagy via downregulation of pyrroline-5-carboxylate reductase1 in hepatocellular carcinoma cells
Source: Bioengineered. 2022 Mar 16;13(3):7904–18. doi: 10.1080/21655979.2022.2052673 (PMC9208523; doi:10.1080/21655979.2022.2052673)
Supplement: Supplemental Material [file KBIE_A_2052673_SM2705.zip]

Archive with 9 entries (9 files):
- 1.tif
- 2.tif
- 2_1.TIF
- 3.tif
- 4.TIF
- 4_1.tif
- 5.tif
- 6.TIF
- 6_1.tif
